# Supplementary material for: DLK-dependent axonal mitochondrial fission drives degeneration after axotomy
Source: Nat Commun. 2024 Dec 30;15:10806. doi: 10.1038/s41467-024-54982-9 (PMC11686342; doi:10.1038/s41467-024-54982-9)
Supplement: Supplementary file 22 — Source Data [file 41467_2024_54982_MOESM22_ESM.xlsx]

## Sheet: Read me
Source Data for Gomez-Deza et al.
For experiments using i3Neurons we have included a row at the bottom of each source data table indicating which differentiation (N) the data derives from

## Sheet: Fig 1c
	WT																																						SARM1 KO
Proximal	0.0194172	0.780838	0.825532	0.0748341	0.588598	1	0.793402	1	0.840685	1	0.0179386	0.289521	0.775736	0.0864695	1	0	1	0.0124001	1	1	1	1	0.0789827	1	0.369619	0.775736	0.0864695	1	1	1	0.0124001	1	1	1	1	0.0789827	1	0.369619	0.258291	0.0119011	1	1	1	1	1	1	1	1	1
Distal	0.866183	0.241849	0.144947	0.534793	1	1	0.823625	0.00700445	1	0	1	0.515215	0.958124	1	1	1	1	1	1	1	1	0.449373	1	1	0.220812	0.958124	1	1	1	1	1	1	1	1	0.449373	1	1	0.220812	0.0115216	0	1	0.0286236	0.254573	1	1	0.00525163	1	0.0588175	0.168549
Differentiation #	1	1	1	1	1	1	1	1	1	1	1	1	2	2	2	2	2	2	2	2	2	2	2	2	2	3	3	3	3	3	3	3	3	3	3	3	3	3	1	1	1	1	1	1	1	1	1	1	1
[truncated: 28 more columns]

## Sheet: Fig 1g
	Pre-Axotomy			Post-axotomy
0.5	0	8.04598	6.95187	11.4286	21.1538	54.0146
1	5.88235	12.6437	14.9733	35.102	35.8974	25.5475
1.5	11.7647	18.3908	25.1337	21.2245	19.2308	11.6788
2	14.2157	17.2414	17.1123	15.5102	8.97436	0.729927
2.5	12.7451	5.74713	8.55615	8.57143	5.76923	2.91971
3	14.2157	5.74713	9.62567	3.67347	4.48718	0.729927
3.5	6.86275	8.04598	6.41711	4.08163	2.5641	0.729927
4	4.41176	7.47126	3.20856	0	0	0.729927
4.5	2.45098	4.02299	1.60428	0.408163	0	0
5	6.37255	3.44828	1.06952	0	0.641026	0.729927
5.5	3.43137	1.14942	2.13904	0	0.641026	0
6	3.43137	1.14942	0.534759	0	0.641026	0
6.5	3.43137	1.14942	1.60428	0	0	1.45985
7	2.45098	0.574713	0	0	0	0
7.5	1.47059	0.574713	0.534759	0	0	0
8	0.490196	0	0	0	0	0
8.5	0.490196	1.14942	0	0	0	0
9	0.980392	0	0	0	0	0
9.5	1.47059	0	0	0	0	0
10	3.43137	2.87356	0.534759	0	0	0

## Sheet: Fig 1h
time	Control gRNA																														DRP1 gRNA
-20	1	1	1	1	1	1	1	1	1	1	1	1	1	1	1	1	1	1	1	1	1	1	1	1	1	1					1	1	1	1	1	1	1	1	1	1	1	1	1	1	1	1	1	1	1
-15	1	1	0.961538	1	1.05556	1.12	1.04	0.95	1	1	0.941176	1	1.1	1	1	1	1	0.961538	1.16667	1.05263	1	0.666667	1	0.944444	0.916667	1					0.928571	1	1	1	1	1	1	1	1	1	1	0.928571	1	1	1.11111	0.944444	1	1.08333	0.928571
-10	1.04167	1	0.923077	1	1	1	1	1	0.8	1	1.05882	0.9375	1	0.882353	0.882353	1	1.05263	0.961538	0.916667	1.05263	1	0.833333	1	1	0.916667	1					0.857143	1.07692	1	1	1	1	1	1.125	1	0.95	0.958333	1	1	1.11111	1	1.11111	1.29412	0.916667	0.785714
-5	1.08333	1.04167	0.961538	0.818182	0.944444	1.2	0.92	1	0.933333	1.05556	1.05882	1	1	0.941176	0.941176	1	1.05263	1	0.916667	1.15789	1	1	1	0.944444	1.08333	1.1					1	1.23077	1	1	1	1	1	1	1	0.9	0.958333	1.21429	0.9375	1.11111	1	1.11111	0.941176	1.08333	0.928571
0	1.08333	0.916667	0.884615	1	1.16667	1.16	1.04	1.1	1	1	1.05882	0.9375	1.05	0.882353	0.882353	1	1.05263	1.03846	1.16667	1.05263	1.19048	1.16667	1	1	1	1					0.857143	1.30769	1.0625	1.14286	1	1	1	1	1	0.9	0.916667	1.07143	1.0625	1	1	1.11111	1.05882	1.16667	1
5	1.08333	0.958333	1.03846	1	1.05556	1.16	0.96	1.25	1.13333	1	1.23529	1.125	1	0.882353	0.882353	0.909091	1.05263	0.961538	1	1.15789	1.38095	1	1.06667	1	1.16667	1					1.14286	1.15385	1.0625	1	0.9	1	1	1.125	1.08333	0.85	1.125	1.07143	1.0625	1	1.11111	1.16667	1.17647	1.25	1.07143
10	1.5	1.08333	0.923077	1.09091	1	1.08	1	1.2	1.4	1	1.17647	1.25	1.05	0.823529	0.823529	0.863636	1.05263	1	0.833333	1.21053	1.09524	1.16667	1.06667	1	1.08333	1					0.928571	1.15385	1	0.714286	0.9	1.07143	1.07692	1	1.16667	1	1	1.07143	1	1.11111	1.22222	1.11111	1.23529	1.16667	1
15	1.16667	0.958333	1.30769	1.09091	1.22222	1.2	1.16	1.35	1.2	1	1.05882	1.1875	1.05	1	1	0.818182	1.05263	1	1.16667	1.10526	1.42857	1.33333	1.06667	1	1.08333	1					1.07143	1.15385	1.125	1	1.1	1.07143	1.15385	1	1.16667	1	1.125	1.07143	1	1	0.888889	1.22222	1.05882	1	0.857143
20	1.20833	1.16667	1.19231	1.13636	1	1.12	1.24	1.45	1.2	1	1.05882	1.3125	1.05	1	1	0.909091	1.05263	0.961538	1	1.21053	0.904762	1.33333	1.06667	1	1.08333	1					1.14286	0.923077	1.0625	0.857143	1.1	1	1.15385	1.125	1.16667	0.95	1.125	0.928571	1	1	1.22222	1.27778	1.11765	1.08333	0.928571
25	1.125	1.41667	1	1.13636	1.38889	1	1.28	1.35	1.2	1	1.17647	1.1875	1.05	1.05882	1.05882	0.818182	0.789474	1.03846	0.916667	1.26316	1.04762	1.33333	1.06667	1	1.08333	1					1.07143	0.923077	1.0625	0.714286	1.1	1	1.07692	1	1.16667	1.05	1.08333	1.21429	1.0625	1	1	1.22222	1.17647	1.08333	0.928571
30	1.08333	1.25	1.03846	1.09091	1.22222	1.2	1.16	1.45	1.6	1	1.17647	1.1875	1.2	1	1	0.863636	0.842105	1.03846	1.08333	1.26316	1.04762	1.33333	1.06667	1	1.16667	1					1.07143	0.923077	1	0.857143	1.1	0.785714	1.07692	1	1.16667	1.2	1.08333	1.21429	1	1	1.11111	1.22222	1.35294	1.08333	0.928571
35	1.41667	1.20833	1.03846	1.27273	1.11111	1	1.24	1.3	1.33333	1.05556	1.11765	1.375	1.1	1.05882	1.05882	0.863636	1.10526	1	1.33333	1.15789	0.857143	1.33333	1.2	1	1	1					1.21429	1.23077	1.125	1	1.1	0.928571	1.15385	1.125	1.25	1.15	1.25	1	1.0625	1	1.33333	1.27778	1.29412	0.916667	0.785714
40	1.45833	1.29167	1.03846	1.22727	1.22222	1.2	1.32	1.35	1.33333	1.22222	1.29412	1.3125	1.15	0.882353	0.882353	0.909091	1	1.07692	1.08333	1.15789	1.04762	1.33333	1.13333	1	1.08333	1					1.28571	1.15385	1.0625	0.857143	1.1	0.857143	1.07692	1.125	1.25	1	1	1.07143	1.125	0.888889	1.11111	1.16667	1.17647	1.16667	1
45	1.375	1.16667	1	1.18182	1.27778	1.12	1.28	1.35	1.33333	1.16667	1.23529	1.1875	1.15	0.941176	0.941176	0.909091	1.05263	1.03846	1.25	1.26316	1	1.33333	1.13333	0.944444	1	1					1.21429	1	1	0.714286	1.1	0.857143	1.07692	1.125	1.08333	1.2	1.20833	1	0.9375	1	1.44444	1.27778	1.17647	1.08333	0.928571
50	1.54167	1.04167	1	1.13636	1.33333	1.12	1.32	1.3	1.53333	1.16667	1.41176	1.25	1.15	0.941176	0.941176	0.818182	1	1.15385	1.25	1.42105	0.857143	1.33333	1.26667	1	1.08333	1					1.14286	1.15385	1	0.857143	1.1	1	1.07692	0.875	1.25	1.2	1.16667	1.14286	1.0625	1	1.22222	1.22222	1.05882	1.16667	1
55	1.04167	1.16667	1.23077	1.09091	1.55556	1.2	1.24	1.35	1.4	1.16667	1.29412	1.25	1.15	1	1	0.909091	1.05263	1.15385	1.5	1.36842	0.857143	1.33333	1.26667	1	1.08333	1					1.14286	0.923077	1	0.857143	1.1	0.857143	1.07692	1.125	1.25	1.35	1.16667	1.07143	1.0625	1	1.22222	1.27778	1.23529	1	0.857143
60	1.20833	1.20833	1.03846	1.22727	1.27778	1.04	1.28	1.3	1.6	1.33333	1.41176	1.25	1.15	1.11765	1.11765	0.818182	1.10526	1.11538	1.33333	1.31579	0.952381	1.33333	1.13333	1	1.16667	1					1.21429	0.923077	0.9375	0.714286	1.1	0.928571	1.07692	0.875	1.16667	1.15	1.29167	1.07143	1	1.11111	1.44444	1.22222	1.23529	1.16667	1
65	1.5	1.125	0.961538	1.18182	1.22222	1.16	1.32	1.4	1.6	1.27778	1.47059	1.25	1.15	1.11765	1.11765	0.909091	1.10526	1.11538	1.58333	1.36842	0.952381	1.33333	1.06667	1	1.16667	1					1.14286	1	1	0.714286	1.1	1.21429	1.07692	1	1.25	1	1.16667	1.14286	1.0625	1	1.11111	1.22222	1.17647	1	0.857143
70	1.29167	1.08333	1.19231	1.18182	1.16667	1.04	1.28	1.3	1.6	1.38889	1.41176	1.3125	1.05	1.05882	1.05882	1.04545	1.10526	1.19231	1.41667	1.42105	0.904762	1.33333	1.13333	0.888889	1.08333	1					1.14286	0.923077	0.9375	0.857143	1.1	1	1.07692	0.875	1.33333	1.1	1.04167	1.07143	0.9375	0.888889	1.22222	1.27778	1.05882	0.916667	0.785714
75	1.20833	1.25	1.19231	1.09091	1.27778	1.24	1.36	1.4	1.46667	1.22222	1.47059	1.4375	1.1	1.05882	1.05882	0.863636	1.10526	1.15385	1.33333	1.26316	0.714286	1.33333	1.13333	0.944444	1	1					1.14286	1.07692	0.9375	0.714286	1.1	1.07143	1.07692	1.125	1.16667	1.15	1.08333	1.21429	1.0625	0.888889	1.33333	1.27778	1	1.08333	0.928571
80	1.41667	1.125	1.15385	1.27273	1.11111	1.12	1.2	1.4	1.6	1.33333	1.35294	1.375	1.15	0.941176	0.941176	0.954545	1.10526	1.23077	1.33333	1.26316	0.809524	1.33333	1.2	0.888889	1.08333	1					1.21429	1	1	0.857143	1.1	1	1.07692	1.125	1.41667	1.15	1.25	1.14286	1	1	1.11111	1.27778	1.11765	1	0.857143
85	1.29167	1.20833	1.34615	1.31818	1.11111	1.24	1.36	1.3	1.66667	1.27778	1.29412	1.375	1.2	1	1	0.954545	1.21053	1.11538	1.41667	1.36842	0.904762	1.33333	1.13333	0.944444	1.08333	1					1.21429	0.846154	1	0.714286	1.1	1.35714	1.07692	0.875	1.16667	1.2	1.08333	1.28571	1.0625	1	1.33333	1.27778	1.05882	1.16667	1
90	1.54167	1.25	0.961538	1.22727	1.5	1.16	1.2	1.45	1.66667	1.33333	1.41176	1.4375	1.3	1.11765	1.11765	0.954545	1.21053	1.19231	1.33333	1.31579	0.809524	1.33333	1.13333	1	1.16667	1					1.14286	1.15385	0.9375	1	1.1	1.07143	1.07692	0.875	1.25	1.15	1.16667	1.07143	0.9375	1	1.22222	1.27778	1.05882	1.16667	1
95	1.375	1.08333	1.23077	1.13636	1.16667	1.16	1.24	1.4	1.4	1.33333	1.35294	1.375	1.35	1.23529	1.23529	1	1.26316	1.19231	1.41667	1.42105	0.809524	1.33333	1.26667	1	1.08333	1					1.14286	1.07692	1	0.857143	1.1	1	1.07692	1	1.33333	1.15	1.08333	1.28571	1	1	1.22222	1.16667	1	1.16667	1
100	1.29167	1.25	1.07692	1.13636	1.33333	1.16	1.28	1.3	1.53333	1.22222	1.29412	1.3125	1.35	1.23529	1.23529	0.909091	1.26316	1.23077	1.58333	1.36842	1.14286	1.33333	1	1	1	0.9					1.14286	1.15385	1	0.714286	1.1	1.14286	1.07692	0.875	1.25	1.2	1.16667	1.21429	0.9375	1	1.33333	1.27778	1	1.16667	1
105	1.375	1.16667	1.03846	1.22727	1.05556	1.16	1.24	1.4	1.53333	1.33333	1.35294	1.3125	1.3	1.17647	1.17647	1	1.26316	1.23077	1.33333	1.36842	1.04762	1.33333	1.13333	0.888889	1	1					1.14286	1	0.9375	0.714286	1.1	1.21429	1.07692	0.875	1.25	1.25	1.25	1.21429	0.9375	1	1.55556	1.27778	0.941176	0.916667	1
110	1.45833	1.08333	1.07692	1.27273	1.16667	1.08	1.2	1.35	1.53333	1.33333	1.29412	1.4375	1.25	1.35294	1.35294	0.954545	1.31579	1.26923	1.5	1.31579	1.04762	1.33333	1.2	1	1.08333	1					1	1.07692	0.9375	1	1.1	1.07143	1	0.875	1.16667	1.1	1.25	1.14286	0.9375	0.888889	1.33333	1.11111	0.941176	1.08333	0.928571
115	1.375	1.25	0.961538	1.36364	1.11111	1.16	1.28	1.25	1.4	1.27778	1.41176	1.25	1.3	1.17647	1.17647	0.954545	1.26316	1.30769	1.58333	1.42105	0.904762	1.33333	1.06667	0.944444	1.16667	1					1.14286	1.07692	0.9375	1.14286	1.1	1.07143	1.07692	0.875	1.25	1.15	1.29167	1.14286	1	1	1.33333	1.33333	0.882353	1.08333	0.928571
120	1.20833	1.20833	1	1.18182	1.05556	1.12	1.28	1.4	1.53333	1.27778	1.41176	1.25	1.25	1.29412	1.29412	0.954545	1.31579	1.26923	1.75	1.36842	1.19048	1.33333	1.2	1.05556	1	1.1					1.21429	1	1	1.57143	1.1	1.28571	1	0.875	1.16667	1.25	1.25	1.07143	0.9375	1.11111	1.22222	1.33333	1	1.08333	0.928571
125	1.29167	1.20833	0.923077	1.22727	1.05556	1.28	1.12	1.35	1.46667	1.27778	1.29412	1.25	1.35	1.17647	1.17647	0.954545	1.36842	1.30769	1.58333	1.47368	1.04762	1.33333	1.06667	0.944444	1	1					1.21429	1	0.9375	0.857143	1.1	1	1.07692	1	1.25	1.15	1.16667	1.14286	1	0.888889	1.44444	1.27778	1.05882	1.08333	0.928571
130	1.16667	1.25	1.03846	1.18182	1.05556	1.24	1.16	1.35	1.4	1.27778	1.23529	1.375	1.3	1.17647	1.17647	0.954545	1.42105	1.26923	1.75	1.26316	1.09524	1.33333	1.06667	1.05556	1.08333	1.1					1.14286	1.07692	1	0.857143	1.1	1.21429	1.07692	1.125	1.25	1.3	1.16667	1.21429	1.0625	1.11111	1.55556	1.22222	1.05882	1.16667	1
135	1.33333	1.41667	1	1.18182	1.11111	1.28	1.12	1.35	1.4	1.22222	1.29412	1.1875	1.3	1.29412	1.29412	0.954545	1.36842	1.30769	1.58333	1.21053	1.04762	1.33333	1	1	1.08333	1					1.14286	1.23077	1	0.714286	1.1	1.28571	1.07692	0.875	1.16667	1.3	1.25	1.07143	0.9375	1	1.33333	1.16667	0.882353	1	0.857143
140	1.33333	1.33333	0.961538	1.40909	1.11111	1.08	1.12	1.4	1.53333	1.27778	1.23529	1.375	1.55	1.17647	1.17647	1.04545	1.47368	1.23077	1.83333	1.31579	0.809524	1.33333	1	0.944444	1.08333	1.1					1.21429	0.923077	1	0.857143	1.1	0.928571	1	1	1.16667	1.25	1.16667	1	1	1.11111	1.33333	1.22222	1.05882	0.916667	0.785714
145	1.41667	1.29167	0.961538	1.27273	1.11111	1.12	1.16	1.4	1.73333	1.38889	1.35294	1.1875	1.35	1.17647	1.17647	0.954545	1.47368	1.23077	1.91667	1.31579	0.857143	1.33333	1	1.05556	1.16667	1					1.28571	0.923077	1.1875	0.857143	1.1	1.14286	1	0.875	1.25	1.15	1.29167	1.14286	1.0625	1	1.33333	1.27778	0.941176	1.16667	1
150	1.29167	1.25	1.19231	1.27273	1.05556	1.08	1.12	1.3	1.53333	1.33333	1.47059	1.25	1.3	1.29412	1.29412	0.863636	1.47368	1.19231	1.66667	1.31579	1.04762	1.33333	1.06667	1.16667	1	1.1					1.14286	0.923077	1.0625	1	1.1	1.14286	1.15385	0.875	1.16667	1.35	1.25	1.07143	1.0625	1	1.22222	1.27778	1	1.16667	1
155	1.16667	1.33333	0.923077	1.27273	1.16667	1.08	1.24	1.35	1.53333	1.33333	1.35294	1.25	1.2	1.23529	1.23529	0.954545	1.52632	1.15385	1.83333	1.36842	1.2381	1.33333	1	1	1	1.2					1.21429	0.923077	1	1	1.1	1.07143	1	1	1.25	1.3	1.33333	1.07143	1	1	1.11111	1.22222	0.882353	1.16667	1
160	1.33333	1.33333	1	1.31818	1.05556	1.12	1.04	1.55	1.53333	1.38889	1.35294	1.25	1.3	1.23529	1.23529	1	1.52632	1.23077	1.66667	1.36842	1.04762	1.33333	1.2	1.11111	0.916667	1.1					1.28571	0.769231	1.0625	1	1.1	1.07143	1	0.875	1.16667	1.2	1.16667	1	0.9375	1	1.22222	1.16667	0.882353	1	0.857143
165	1.375	1.45833	0.961538	1.13636	1.11111	1.04	1.04	1.3	1.6	1.22222	1.52941	1.1875	1.45	1.05882	1.05882	1.09091	1.47368	1.23077	1.83333	1.36842	1.04762	1.33333	1	1	1	1.2					1.21429	0.923077	0.9375	1.14286	1.1	1.14286	1	1	1.16667	1.2	1.20833	1.07143	1	1	1.33333	1.22222	0.941176	1.08333	0.928571
170	1.33333	1.33333	1.11538	1.27273	1.05556	1.2	1.2	1.3	1.66667	1.27778	1.29412	1.1875	1.45	1.29412	1.29412	1.04545	1.52632	1.23077	1.5	1.31579	1.19048	1.33333	1.2	1	1.25	1					1.07143	1.07692	1	1	1.1	1.14286	1	0.875	1.16667	1.1	1.29167	1.07143	0.9375	0.888889	1.33333	1.27778	0.941176	1.08333	0.928571
175	1.41667	1.33333	0.923077	1.22727	0.944444	1.08	1.16	1.35	1.46667	1.22222	1.52941	1.3125	1.65	1.29412	1.29412	1.04545	1.47368	1.23077	1.66667	1.42105	0.904762	1.33333	1.13333	1	1	1.1					1.28571	0.923077	0.9375	1.14286	1.1	1	1.07692	1	1.25	1.1	1.29167	1	1.0625	0.888889	1.33333	1.38889	1.11765	0.916667	0.785714
180	1.375	1.33333	0.923077	1.13636	1.16667	1.08	1.16	1.5	1.26667	1.27778	1.35294	1.25	1.45	1.35294	1.35294	1.04545	1.47368	1.23077	2.08333	1.31579	0.714286	1.33333	1.06667	1	1.08333	1.1					1.21429	0.769231	1	1	1.1	1.21429	1	1	1.16667	1.2	1.16667	1.07143	1.0625	0.888889	1.33333	1.22222	1	0.916667	0.785714
185	1.5	1.33333	0.961538	1.36364	0.888889	1.16	1.08	1.45	1.53333	1.27778	1.52941	1.1875	1.5	1.35294	1.35294	0.954545	1.42105	1.23077	1.83333	1.36842	0.904762	1.33333	1.13333	0.888889	1.08333	1					1.14286	0.769231	1	1	1.1	1.07143	1.07692	1	1.16667	1.25	1.20833	1.07143	1	1	1.22222	1.33333	1.05882	1	0.857143
190	1.29167	1.33333	1.07692	1.27273	1.11111	1.08	1.16	1.4	1.46667	1.27778	1.23529	1.375	1.5	1.35294	1.35294	0.954545	1.47368	1.23077	1.91667	1.26316	0.714286	1.33333	1.06667	1	1.08333	0.9					1.14286	1	1	1	1.1	1.07143	1.07692	1	1.16667	1.1	1.20833	1.07143	1.0625	1	1.22222	1.22222	0.941176	1.08333	0.928571
195	1.41667	1.33333	1.07692	1.45455	1	1.04	1.24	1.4	1.93333	1.27778	1.41176	1.25	1.65	1.29412	1.29412	1.04545	1.47368	1.30769	1.75	1.21053	0.857143	1.33333	1	1.05556	1.08333	1					1.14286	1.07692	1	1.28571	1.1	1.07143	1	1.125	1.25	1.2	1.29167	1.07143	1	0.888889	1.22222	1.22222	1.11765	1.08333	0.928571
200	1.375	1.33333	0.961538	1.36364	1.16667	1.08	1.16	1.55	1.66667	1.33333	1.23529	1.1875	1.65	1.23529	1.23529	0.954545	1.47368	1.23077	1.83333	1.31579	0.761905	1.33333	1.13333	0.944444	1.16667	1					1.21429	1	0.9375	1	1.1	1.07143	1	1.125	1.25	1.1	1.29167	1.07143	1	1	1.33333	1.33333	1	1.25	1.07143
205	1.29167	1.33333	0.884615	1.31818	0.944444	1.08	1.12	1.4	1.6	1.33333	1.35294	1.25	1.65	1.23529	1.23529	1.04545	1.47368	1.26923	2	1.31579	0.904762	1.33333	1.06667	1.16667	1	1					1.07143	0.846154	0.9375	0.857143	1.1	1.14286	1	1.125	1.25	1.2	1.125	1.14286	0.9375	0.888889	1.33333	1.27778	0.882353	0.916667	0.785714
210	1.45833	1.33333	1.03846	1.27273	0.944444	1.12	1.12	1.3	1.73333	1.38889	1.35294	1.1875	1.55	1.29412	1.29412	1	1.52632	1.26923	1.75	1.26316	0.761905	1.33333	1.06667	0.944444	1.08333	1.1					1.14286	1	1	1	1.1	1.07143	1	0.875	1.16667	1.05	1.125	1.14286	1	0.888889	1.22222	1.27778	0.941176	1.16667	1
215	1.54167	1.33333	1.03846	1.22727	0.944444	1	1.12	1.35	1.66667	1.38889	1.29412	1.1875	1.6	1.35294	1.35294	1	1.47368	1.23077	1.83333	1.31579	0.809524	1.33333	1	1.05556	1	1.1					1.21429	0.846154	1	1	1.1	1.07143	1	1.125	1.16667	1.25	1	1.07143	0.9375	1	1.22222	1.27778	0.941176	0.916667	0.785714
220	1.58333	1.33333	0.846154	1.27273	1	1.04	1.12	1.4	1.53333	1.33333	1.23529	1.375	1.7	1.29412	1.29412	1.04545	1.52632	1.19231	1.66667	1.42105	0.857143	1.33333	1.06667	1	1.08333	1.1					1.14286	0.923077	1	1	1.1	1.07143	1	1	1.16667	1.3	1.25	1.07143	1	1	1.22222	1.16667	1	1	0.857143
225	1.5	1.33333	0.807692	1.27273	1.05556	1	1.24	1.35	1.46667	1.16667	1.17647	1.3125	1.6	1.23529	1.23529	1.04545	1.47368	1.23077	2.08333	1.42105	1	1.33333	1.13333	1	1	1.1					1.14286	1	1	1	1.1	1.07143	1.07692	0.875	1.16667	1.25	1.20833	1.07143	1.0625	1	1.22222	1.22222	0.941176	0.916667	0.785714
230	1.33333	1.33333	1.03846	1.27273	1.05556	1.04	1.04	1.3	1.73333	1.16667	1.11765	1.3125	1.65	1.35294	1.35294	1.13636	1.52632	1.26923	1.91667	1.26316	0.952381	1.33333	1.13333	1	1.08333	1.1					1.14286	0.846154	1.0625	1.14286	1.1	1.07143	1	0.875	1.16667	1.15	1.125	1.14286	0.9375	1	1.33333	1.16667	1	1	0.857143
235	1.25	1.33333	1.19231	1.31818	1	1.08	1.08	1.4	1.73333	1.27778	1.23529	1.1875	1.45	1.47059	1.47059	1	1.47368	1.23077	1.91667	1.36842	1	1.33333	1.06667	1	1	1.1					1.07143	0.923077	1	0.857143	1.1	1.07143	1	1	1.16667	1.1	1.125	1.07143	0.9375	0.888889	1.22222	1.16667	0.882353	0.916667	0.785714
240	1.375	1.33333	0.923077	1.31818	1.05556	1.08	1.08	1.35	1.46667	1.27778	1.23529	1.1875	1.5	1.17647	1.17647	1	1.57895	1.30769	1.83333	1.36842	0.952381	1.33333	1	1	1.16667	1.1					1.07143	0.769231	1.125	0.857143	1.1	1.07143	1.07692	1.125	1.16667	1.25	1.125	1	1	1.11111	1.33333	1.16667	0.823529	1.25	1.07143
245	1.29167	1.33333	1.07692	1.13636	1.11111	1.04	1.08	1.4	1.73333	1.27778	1.05882	1.3125	1.4	1.23529	1.23529	1.04545	1.52632	1.30769	1.91667	1.52632	0.857143	1.33333	1.06667	1	1.08333	1					1.28571	0.846154	1	1.14286	1.1	1	0.923077	1	1.25	1.25	1.125	1.14286	0.9375	0.888889	1.22222	1.16667	0.823529	1.33333	1.14286
250	1.16667	1.33333	0.884615	1.18182	1	1.08	1.04	1.4	1.46667	1.33333	1.17647	1.3125	1.6	1.11765	1.11765	1.13636	1.42105	1.23077	1.66667	1.36842	1	1.33333	0.933333	1	1.08333	1.1					1.07143	0.846154	1	1	1.1	1.07143	1	1	1.08333	1.3	1	1.07143	1	1	1.33333	1.16667	0.882353	1.16667	1
255	1.33333	1.33333	1.03846	1.31818	1	1.08	1	1.3	1.66667	1.27778	1.23529	1.25	1.5	1.23529	1.23529	1.13636	1.47368	1.23077	1.83333	1.36842	1	1.33333	1	1	1	1					1.21429	0.846154	1.125	1	1.1	1.07143	1	1	1.16667	1.15	1.08333	1.21429	1	0.888889	1.22222	1.16667	1	0.916667	0.785714
260	1.41667	1.33333	1.03846	1.31818	1	1.08	1.08	1.35	1.66667	1.16667	1.17647	1.3125	1.9	1.17647	1.17647	1.09091	1.52632	1.30769	1.91667	1.36842	1	1.33333	1.06667	1.16667	1	1					1.14286	1.07692	1	1.14286	1.1	1.07143	1	0.875	1.08333	1.15	1.16667	1.07143	0.9375	1.11111	1.33333	1.22222	0.882353	1	0.857143
265	1.375	1.33333	0.961538	1.31818	1.11111	1.16	1.16	1.35	1.53333	1.16667	1.17647	1.25	1.4	1.11765	1.11765	0.954545	1.52632	1.30769	1.91667	1.31579	1	1.33333	1.2	1	1.08333	1					1.21429	0.923077	1	1.28571	1.1	1.14286	1	0.875	1.16667	1.1	1.20833	1.07143	0.9375	0.888889	1.22222	1.16667	0.941176	1	0.857143
270	1.70833	1.33333	0.923077	1.27273	1.05556	1	1.04	1.4	1.53333	1.16667	1.11765	1.375	1.3	1.23529	1.23529	0.909091	1.57895	1.26923	2	1.47368	1	1.33333	1.13333	1	1	1					1.14286	0.923077	1.0625	0.857143	1.1	1.07143	1	1.125	1.16667	1.2	1.16667	1.07143	1	0.888889	1.44444	1.16667	0.882353	1.25	1.07143
275	1.20833	1.33333	1.03846	1.27273	1.11111	1.08	1.12	1.4	1.6	1.11111	1.17647	1.375	1.35	1.29412	1.29412	1.09091	1.52632	1.30769	1.75	1.36842	1	1.33333	1	1	1.08333	1					1.07143	0.923077	1.0625	1	1.1	1.07143	1	1	1.16667	1.15	1.16667	1.14286	1	0.888889	1.22222	1.22222	0.882353	0.916667	0.785714
280	1.41667	1.33333	0.961538	1.22727	0.944444	1.08	1.08	1.35	1.6	1.16667	1.17647	1.1875	1.35	1.29412	1.29412	1.04545	1.47368	1.26923	1.75	1.47368	1	1.33333	0.866667	1	1	0.9					1.07143	1	1.0625	1	1.1	1.07143	1	1.125	1.16667	1.15	1.125	1.07143	1.0625	0.888889	1.22222	1.16667	0.882353	0.916667	0.785714
285	1.29167	1.33333	1.11538	1.18182	1.05556	1.08	1.08	1.35	1.53333	1.11111	1.17647	1.375	1.65	1.05882	1.05882	0.954545	1.52632	1.30769	1.91667	1.36842	1	1.33333	1.06667	1	1	1					1.07143	0.846154	1.0625	1.28571	1.1	1.07143	0.846154	1	1.16667	1.25	1.16667	1.14286	1	0.888889	1.33333	1.22222	0.941176	0.916667	0.785714
290	1.25	1.33333	0.961538	1.22727	0.944444	1.08	1.16	1.4	1.6	1.22222	1.17647	1.25	1.3	1.23529	1.23529	1.04545	1.47368	1.30769	1.75	1.26316	1	1.33333	1	1	1	1					1.07143	1	1.0625	1	1.1	1.07143	1	1	1.16667	1.15	1.04167	1.14286	0.9375	0.888889	1.22222	1.22222	1	0.916667	0.785714
295	1.25	1.33333	1.03846	1.22727	1	1.2	1.2	1.35	1.73333	1.11111	1.17647	1.375	1.55	1.11765	1.11765	0.954545	1.52632	1.26923	1.75	1.26316	1	1.33333	1.06667	1	0.916667	1					1.14286	0.846154	1.125	1	1.1	1.07143	1	0.875	1.16667	1.05	1.04167	1.28571	1	1	1.33333	1.22222	0.941176	1	0.857143
300	1.25	1.33333	1.03846	1.22727	1.22222	1.08	1.24	1.35	1.46667	1.16667	1.17647	1.375	1.45	1.35294	1.35294	0.954545	1.47368	1.26923	1.91667	1.26316	1	1.33333	1.06667	1	1	1					1.07143	1	1.0625	1	1.1	1.07143	1.07692	1	1.16667	1.2	1.16667	1.14286	1	1	1.22222	1.22222	1	0.916667	0.785714
Differentiation #	1	1	1	1	1	1	1	1	1	2	2	2	2	2	2	2	2	2	3	3	3	3	3	3	3	3					1	1	1	1	1	1	1	1	1	2	2	2	2	2	2	2	2	2	2
[truncated: 6 more columns]

## Sheet: Fig 1i
	DMSO																														P110
Pre Axotomy	1.08235	1.02353	1.01667	0.982609	0.993103	0.873684	1.02	1.00571	1.00772	1.05263	1.04211	1.032	1	1	1	1.02667	1	1.01	0.942857	0.991304	0.976923	0.988235	0.986667	0.988889	1.0125	0.95	1.03529				1.06667	1.00769	1.02222	0.953846	1.1	0.895238	1.04444	0.9125	0.881818	0.941667	1	1.03636	1	1.02857	0.980952	1	1.008	1.04	1
5 mins post axotomy	1.17647	1.12941	1.75	1.28696	1.08966	1.25263	1.3	1.19429	0.518657	1.26316	1.17895	1.192	1.47143	1.13077	1	1.28	0.85	1.16	1.03571	1.33913	1.2	1.08235	1.22667	1.48889	1.0625	1.01	1.2				0.980952	1.12308	1.26667	1.44615	1.12	1.0381	1.03333	1.0875	1.03636	0.983333	1.025	0.909091	1.2	1.18571	1.19048	1.075	0.992	0.9	1.01053
Differentiation #	1	1	1	1	1	1	1	2	2	2	2	2	2	2	2	2	3	3	3	3	3	3	3	3	3	3	3				1	1	1	1	1	1	1	1	1	2	2	2	2	2	2	2	2	3	3
[truncated: 7 more columns]

## Sheet: Fig1j
time	0-100um												200-300 um												400-500um
0	1	1	1	1	1	1	1	1	1	1	1	1	1	1	1	1	1	1	1	1	1	1	1	1	1	1	1.08333	1.08333	1	1.18182		1	1		1	1
10	1.375	1.69231	1.6	1.25	1.17647	1	1.33333	1.23077	1.15789	1.21429	1.26667	1.3125	1	1	1.57143	0.882353	0.941176	1	1.13333	1	1.07692	1	1.21429	1.08333	1.08333	1.07143	0.916667	1	1	1.09091		1.08333	1.07692		1	1
20	1.375	1.46154	1.4	1.4375	1.17647	1.16667	1.33333	1.23077	1.15789	1.21429	1.26667	1.25	1	1	1.14286	1.11765	1.23529	1.08333	0.933333	1.18182	1.23077	1	1.21429	1.08333	1.16667	1.07143	1.16667	1.41667	0.764706	1.18182		1.16667	1.30769		1.27273	1.15385
30	1.375	1.46154	1.4	1.375	1.05882	1.08333	1.33333	1.38462	1.10526	1.21429	1.26667	1.1875	1	1.27273	1	2.05882	0.941176	1.08333	1.06667	1.18182	1.30769	1.08333	1.21429	1.08333	1.25	1	1.33333	2.08333	0.764706	1.27273		1.16667	1.30769		1.18182	1.15385
49	1.25	1.46154	1.4	1.3125	1.05882	1.16667	1.33333	1.46154	1.10526	1.21429	1.26667	1.125	1	1.09091	1.28571	2.11765	1	0.916667	0.866667	1.18182	1.30769	1.16667	1.28571	1.25	1.25	1.14286	1	2.16667	0.882353	1.09091		1.16667	1.15385		1.36364	1.15385
50	1.25	1.38462	1.4	1.375	1	1.16667	1.33333	1.30769	1.05263	1.21429	1.26667	1.1875	1	1.27273	1.14286	2.11765	1.11765	1	1.26667	1.45455	1.30769	1.16667	1.35714	1.16667	1.25	1.21429	1	2.33333	0.941176	1.27273		1.08333	1.30769		1.45455	1.23077
60	1.25	1.38462	1.4	1.375	1.11765	1.16667	1.33333	1.15385	1.05263	1.21429	1.26667	1.125	1	1.81818	1.28571	2.17647	1.23529	1.16667	0.933333	1.54545	1.30769	1.16667	1.35714	1.25	1.25	1.35714	1.16667	2.25	1.05882	1.36364		1.08333	1.23077		1.09091	1.23077
70	1.25	1.30769	1.4	1.375	1.11765	1.16667	1.33333	1.15385	1.05263	1.21429	1.26667	1.1875	1	1.54545	1.14286	2.17647	1.11765	1	0.933333	1.63636	1.38462	1.16667	1.42857	1.25	1.25	1.35714	1.16667	2.08333	1.17647	1.45455		1.08333	1.23077		1.36364	1.15385
80	1.375	1.53846	1.4	1.375	1	1.08333	1.33333	1.07692	1	1.28571	1.26667	1.125	1	1.81818	1.14286	2.05882	1.05882	1.16667	1.13333	1.81818	1.38462	1.16667	1.42857	1.25	1.25	1.35714	1.16667	2.16667	1.11765	1.27273		1.16667	1.15385		1.45455	1.15385
90	1.375	1.53846	1.4	1.375	1.05882	1.16667	1.33333	1.30769	1	1.21429	1.26667	1.125	1	1.81818	1.28571	2.29412	1.17647	1.16667	1	1.72727	1.30769	1.25	1.35714	1.25	1.08333	1.35714	1.33333	2.16667	1.11765	1.36364		1.16667	1.46154		1.54545	1.30769
100	1.375	1.53846	1.4	1.3125	1.23529	1.16667	1.33333	1.23077	1	1.21429	1.26667	1.3125	1	1.81818	1.28571	2.17647	1.35294	1.16667	1.13333	1.54545	1.23077	1.16667	1.42857	1.25	1.16667	1.35714	1.16667	2.25	1.11765	1.36364		1.25	1.23077		1.54545	1.15385
110	1.375	1.53846	1.4	1.375	1.05882	1.25	1.33333	1.23077	1	1.28571	1.26667	1.125	1	1.81818	1.14286	2.17647	1.17647	1.16667	1.13333	1.72727	1.30769	1.16667	1.42857	1.25	1	1.35714	1.16667	2.33333	1.23529	1.45455		1.16667	1.23077		1.54545	1.15385
120	1.375	1.53846	1.6	1.25	1.17647	1.33333	1.33333	1.38462	1.10526	1.21429	1.26667	1.3125	1	1.81818	1.14286	2.23529	1.05882	1.25	1.13333	1.63636	1.46154	1.16667	1.42857	1.25
Differentiation #	1	1	1	1	2	2	2	2	3	3	3	3	1	1	1	1	2	2	2	2	3	3	3	3	1	1	1	1	2	2	2	2	3	3	3	3

## Sheet: Fig 1l
	0-100um																				200-300 um																				400-500um
0	0.189925	0.239212	0.169625	0.165851	0.263781	0.302318	0.117311	0.0459435	0.075067	0.0355202	0.0981413	0.18182	0	0							0.285408	0.0590605	0.137921	0.255023	0.0782987	0.184248	0.100055	0.0791377	0.0602116	0	0.0481594	0.0337943	0.0652061	0.0161943							0.200327	0.0705434	0.24026	0.0173442	0.306139	0.195433	0.0593554	0.0144361	0.0439053
10	0.78413	0.375243	0.263878	0.418654	0.195604	0.56528	0.785106	0.281342	0.171073	0.547352	0.168949	0.414623	0.327919	0.733675							0.475623	0.554657	0.321272	0.256151	0.248027	0.353243	0.242142	0.169584	0.046698	0.0102487	0.23654	0.214948	0.00873658	0.0627373							0.189085	0.0989842	0.246279	0.19485	0.195604	0.282948	0.159137	0.0144404	0.251849
20	1	0.841152	0.164477	0.466002	0.129574	1	0.629297	0.447475	0.28196	1	0.27354	0.6534	1	1							0.785483	0.680327	0.22628	0.289505	0.469714	0.503833	0.280831	0.210564	0.0247159	0.0298396	0.342025	0.0675838	0.131681	0.124424							0.116077	0.0775741	0.178113	0.254798	0.129574	0.349544	0.155825	0.0178717	0.203062
30	1	1	0.29199	0.582104	0.193241	1	0.913915	1	0.434471	1	0.534245	0.731864	1	1							0.924711	0.913138	0.251141	0.288219	0.520808	0.714198	0.187068	0.664146	0.0301624	0.0528516	0.27945	0.238848	0.0990813	0.410747							0.220579	0.029578	0.232686	0.108292	0.193241	0.466295	0.13038	0.0254886	0.180785
40	1	0.681877	0.239175	0.386303	0.428792	1	0.956257	1	0.509348	1	0.423449	0.66697	1	1							0.622592	0.943247	0.339732	0.34112	0.227931	0.675298	0.41838	0.654411	0.0248602	0.0957366	0.308765	0.246914	0.304477	0.732155							0.16942	0.0828169	0.283094	0.147346	0.428792	0.395114	0.141776	0.0208531	0.176798
50	1	0.594083	0.414839	0.482182	0.388854	1	1	1	0.659932	1	0.587673	0.356512	1	1							0.838782	0.812745	0.350242	0.484519	0.342319	0.61656	0.519367	0.939796	0.0805369	0.219024	0.21175	0.269747	0.43581	0.482448							0.252534	0.0810812	0.291446	0.216161	0.388854	0.348558	0.170088	0.0334686	0.153927
60	1	1	0.249056	0.527914	0.394804	1	1	1	0.652321	1	0.756734	0.350863	1	1							0.772305	0.564914	0.346666	0.37173	0.668385	0.704584	0.480937	0.931136	0.042522	0.193772	0.396873	0.285843	0.483897	1							0.309607	0.096231	0.308895	0.143697	0.394804	0.449016	0.143236	0.467949	0.143019
70	1	1	0.306578	0.428726	0.355722	1	0.834624	1	1	1	0.237426	0.291164	1	1							0.807393	0.798669	0.656181	0.400867	0.434944	0.731348	0.54478	0.984521	0.151397	0.728404	0.429557	0.263105	0.530323	1							0.194864	0.0769795	0.43038	0.154386	0.355722	0.532667	0.22051	0.072956	0.191706
80	1	0.775403	0.633354	0.641341	0.252543	1	1	1	1	1	0.57246	0.37345	1	1							0.824066	0.901618	0.355205	0.420987	0.285567	0.6702	0.825351	0.96389	0.207537	0.74456	0.394593	0.294294	0.302173	1							0.36118	0.0880359	0.455421	0.165228	0.252543	0.474778	0.210072	0.405954	0.175312
90	1	0.724018	0.550958	0.448019	0.242978	1	0.672236	1	1	1			1	1							1.02317	0.884361	0.26685	0.471447	0.449789	0.650626	0.750749	0.670064	0.715403	0.762153			0.309421	1							0.428396	0.0923645	0.358951	0.2456	0.242978	0.513518	0.156131	0.399783	0.247377
100	1	0.576394	0.739458	0.703182	0.278197	1	1	1	1	1			1	1							0.822803	1	0.648329	0.524711	0.394886	0.803693	0.867371	0.836884	0.693828	0.749024			0.684818	1							0.517241	0.097533	0.571329	0.204472	0.278197	0.485894	0.253705	0.792879	0.192262
110	1	0.733653	0.552546	0.766011	0.456112	1	0.748325	1	1	1			1	1							0.541169	0.684505	0.806416	0.516269	0.410491	0.696852	0.848616	0.629519	0.691006	0.762012			1	1							0.71537	0.0902101	0.568188	0.33299	0.456112	0.520459	0.49921	1	0.24416
120	1		0.856342	0.653609	0.561933	1	0.783646	1	1	1			1	1							0.674591		0.886699	0.44091	0.466609	0.767871	0.611233	0.792114	0.782977	1			1	1							0.835905		0.61575	0.269207	0.561933	0.446228	0.706728	0.88112	0.221205
Differentiation #	1	1	1	1	1	2	2	2	2	3	3	3	3	3							1	1	1	1	1	2	2	2	2	3	3	3	3	3							1	1	1	1	1	2	2	2	2
[truncated: 5 more columns]

## Sheet: Fig 1o
uninjured	injured
0	87.5
0	66.6667
25	100

## Sheet: Fig 2b
% DLK localising at fission site
40
53.5714
42.3077

## Sheet: Fig 2d
Time (sec)	WT																														DLK KO
-20	1	1	1	1	1	1	1	1	1	1	1	1	1	1	1	1	1		1	1	1	1	1	1	1	1	1	1	1		1	1	1	1	1	1	1	1	1	1	1	1	1	1	1	1	1	1	1
-15	1	1	1	0.916667	1	1	1	1	1	1.125	1	1	1	1	0.947368	1.0625	1		1	1	1.04348	1	1	1	1	1.10526	1	1.05263	1		1.07143	1	1	0.944444	1	1.09091	1	1	1	1	1	1	1.07143	1.07143	1	1	1	1	1
-10	1	1	1	1	1	1	1.07692	1	1.22222	1	1	1	1	1	0.947368	1.125	1		1	1.07692	1.08696	1	1	1	1	1.15789	1.05556	1	1		1.07143	1	1	1.05556	1	1	1.1	1	1	0.941176	1	1	0.928571	1	1	1	1	1	1
-5	1	0.909091	1.17647	1.08333	1	0.9375	1.07692	1	1	1	1	1	1	1	0.894737	1.0625	1		1	1	1	1	1.07692	1	1	1.10526	1	1.05263	1		1.14286	1	1	1	0.941176	1.09091	1.1	1	0.9	0.941176	1	1	1.07143	0.928571	1	0.928571	1.06667	1	1
0	1.1	0.909091	1.29412	1.16667	1	1	1.15385	1	1	1	1	1	1	1	1.10526	1.1875	1.18182		1	1	1	1	1	1	0.952381	1.21053	1.05556	1.10526	1		1.21429	1	1	0.944444	1.05882	1.09091	1.1	1.07692	0.9	0.941176	1	1	0.928571	1	1	1	1.06667	1	1
5	1.1	1	1.29412	1.08333	1.1	0.9375	1.07692	1.06667	1	1.25	1	1	1	1.05882	0.947368	1.1875	1		1	1.07692	1.13043	1	1.07692	1	0.857143	1.15789	1	1	1.1875		1.21429	1.2	1	1.05556	0.941176	1.09091	1.1	1	1	1	1	1.23077	1.07143	1	1	1	1.13333	1.17647	1
10	1.1	1.09091	1.23529	1.16667	1.1	1	1.07692	1.06667	1.11111	1.125	1	1	1.05556	1	1.15789	1.125	1		1.05	1.07692	1.13043	1	1.23077	1.17647	1	1.15789	1.05556	1.10526	1.25		1.07143	1	1	1.05556	1	1	1.1	1.07692	1	1.05882	1	1.07692	1.07143	1	1	1	1.13333	1.17647	1.09091
15	1.1	1.09091	1.05882	1.08333	1.1	1	1.07692	1.06667	1.22222	1.375	1	1	1.05556	1.05882	1.05263	1.125	1		1	1.07692	1	1	1.23077	1.17647	1.04762	1.15789	1.22222	1.15789	1.4375		1.07143	1	1	1.05556	1	1	1.1	1.07692	1.1	1.05882	1	1.07692	1.07143	1.07143	1	1	1.06667	1.11765	1.09091
20	1.1	0.909091	1.05882	1	1.1	1.0625	1.15385	1.06667	1.22222	1.25	1.05	1	1.11111	1.11765	1	1.1875	1		1	1.07692	1.17391	1	1.07692	1.11765	1.04762	1.21053	1.27778	1.15789	1.625		1.14286	1	1	1.05556	1.05882	1	1.1	1	1	1.05882	1	1.07692	1.07143	1.07143	1	1	1.13333	1.17647	1.09091
25	1.1	1.45455	1	1.25	1	1.0625	1.15385	1.06667	1.22222	1.25	0.95	1.04762	1.05556	1	1	1.125	1		0.95	1.15385	1.17391	1	1.15385	1.11765	1.09524	1.15789	1.27778	1.10526	1.5625		1.21429	1	1	1.05556	1.05882	1	1.1	1	1.1	1.05882	1	1.07692	1.07143	0.928571	1	1	1.13333	1.23529	1.09091
30	1	1.09091	1.05882	1.16667	1.1	1	1.07692	1.06667	1.22222	1.25	0.9	0.952381	1.11111	1.05882	1.05263	1.125	1		1	1.15385	1.13043	1	1.07692	1.23529	1.09524	1.26316	1.27778	1.15789	1.5625		1.14286	1	1	1.05556	1.05882	1	1.1	1	1.1	1	1	1.07692	1.07143	1.07143	1	1	1.06667	1.11765	1.09091
35	1.1	1.18182	1.11765	1.08333	1	1	1	1.06667	1.22222	1.25	1	1.04762	1.11111	1.05882	1.10526	1.125	1		1	1.15385	1.13043	1	1.07692	1.11765	1.19048	1.21053	1.22222	1.21053	1.625		1.21429	1.2	1	1	1.11765	1	1.1	1	1.1	1.05882	1	1.15385	1.07143	1	1	1	1.13333	1.17647	1.09091
40	1.1	1.27273	1.05882	1.33333	1.1	1	1.15385	1.06667	1.33333	1.375	1	0.904762	1.05556	1.11765	1	1.0625	0.909091		1	1.15385	1.17391	1	1.15385	1.05882	1.19048	1.26316	1.27778	1.21053	1.6875		1.07143	1	1	1.05556	1.05882	1	1.1	1	1	1.05882	1	1.07692	1.07143	1	1	1	1.13333	1.17647	1.18182
45	1.1	1.18182	1	1.25	1	1	1.07692	1.06667	1.22222	1.25	1.1	1.04762	1.05556	1.11765	1.15789	1.0625	1.09091		1.1	1.15385	1.17391	1	1.15385	1.29412	1.2381	1.21053	1.27778	1.05263	1.6875		1.07143	1	1.1	1.05556	1.11765	1	1	1	1.1	1.05882	1	1.07692	1.07143	1.07143	1	1	1.13333	1.23529	1.09091
50	1.1	1.27273	1.17647	1.16667	1.1	0.9375	1.15385	1.06667	1.22222	1.25	1.05	1	1.11111	1.11765	1.10526	1.125	1.09091		1.25	1.07692	1.21739	1	1.23077	1.23529	1.2381	1.21053	1.22222	1.10526	1.75		1.14286	1	1.1	1.05556	0.941176	1	1.1	0.923077	1	1.05882	1	1.07692	1.07143	1	1	1	1.13333	1.23529	1
55	1.1	1.18182	1.23529	1.08333	1.1	1	1.15385	1.06667	1.22222	1.25	1.05	1	1.05556	1.11765	1.10526	1.125	1.09091		1.1	1.15385	1.17391	1	1.23077	1.05882	1.14286	1.10526	1.27778	1.10526	1.6875		1	1	1	1	1.17647	1.09091	1.1	1	1	1	1	1.07692	1.07143	0.928571	1	1	1.06667	1.23529	1.18182
60	1.1	1.36364	1.17647	1.5	1.1	0.875	1.07692	1.06667	1.22222	1.25	1.1	1	1.05556	1.17647	1.21053	1.125	1.18182		1	1.23077	1.08696	1	1.15385	1	1.19048	1.31579	1.22222	1.10526	1.75		1.14286	1	1	1.05556	1.11765	1.09091	1.1	1	1.1	1.05882	1	1.07692	1.07143	0.928571	1	1	1.06667	1.23529	1.09091
65	1.1	1.18182	1.11765	1.08333	1.1	1	1.15385	1.06667	1.22222	1.25	1.1	1.04762	1.05556	1.05882	1.10526	1.0625	1.09091		1	1.15385	1.21739	0.916667	1.23077	1.05882	1	1.26316	1.27778	1.05263	1.6875		1	1	1	1	1.17647	1.09091	1.1	1	1.1	1.05882	1	1.07692	1.07143	1	1	0.928571	1.13333	1.29412	1.27273
70	1.1	1.18182	1.17647	1.16667	1.2	0.9375	1.15385	1.06667	1.22222	1.25	1.05	1	1.16667	1.11765	1.15789	1	1		1.05	1.23077	1.30435	1	1.15385	1.11765	1.04762	1.15789	1.27778	1.05263	1.75		1	1	1	1.05556	1	1.09091	1.1	1	1.1	1.05882	1	1.07692	1.07143	1	1	1	1.13333	1.23529	1.27273
75	1.1	1.09091	1.29412	1.16667	1.1	1	1.15385	1	1.22222	1.25	1	1.09524	1.05556	1.11765	1.21053	0.9375	1.09091		1.05	1.23077	1.17391	0.916667	1.15385	1.05882	1.14286	1.15789	1.33333	1.10526	1.75		1	1.2	1	1.05556	1.05882	1.09091	1.1	1	1.1	1	1	1.07692	1.07143	1	1	1	1	1.17647	1.09091
80	1.1	1.18182	1.29412	1.25	1.1	1	1.07692	1	1.11111	1.375	1.05	1.04762	1.05556	1.05882	1.05263	1.0625	1.18182		1.25	1.15385	1.30435	1	1.15385	1.11765	1.09524	1.31579	1.27778	1	1.75		1.07143	1.2	1	1.05556	1.05882	1.09091	1.1	1	1.1	1	1	1.15385	1.07143	0.928571	1	1	1	1.17647	1.18182
85	1.1	1.18182	1.23529	1.25	1.2	1.0625	1.07692	1.06667	1.22222	1.25	1.05	1.09524	1.05556	1.05882	1.10526	0.875	1.09091		1.2	1.23077	1.3913	1	1.07692	1.05882	1.14286	1.15789	1.27778	1	1.625		1.07143	1.2	1	1	1.05882	1.09091	1.1	1	1.1	1	1	1.07692	1.07143	1	1	1	1	1.23529	1.09091
90	1.1	1.27273	1.23529	1.25	1.2	0.9375	1.07692	1.06667	1.22222	1.25	1	1.04762	1.11111	1.11765	1.21053	1.0625	1.09091		1.35	1.30769	1.13043	1	1.15385	1.17647	1.19048	1.31579	1.27778	1	1.6875		1.07143	1	1	1	1.05882	1.09091	1.1	0.923077	1.1	1	1	1.07692	1.07143	0.928571	1	0.928571	1.06667	1.17647	1.18182
95	1.1	1.36364	1.29412	1.25	1.1	1.125	1.07692	1.06667	1.22222	1.25	1	1.04762	1	1.11765	1.10526	0.9375	1.09091		1.25	1.15385	1.17391	1	1.15385	1.11765	1.04762	1.26316	1.27778	1.10526	1.6875		1	1	1	1.05556	1	1.09091	1.1	0.923077	1.1	1	1	1.15385	1.07143	0.857143	1	0.928571	1.06667	1.17647	1.27273
100	1.2	1.18182	1.17647	1.25	1.2	1	1.07692	1.06667	1.22222	1.25	1.1	1.04762	1	1.11765	1.10526	1	1.09091		1.2	1.23077	1.26087	0.916667	1.15385	1	1.14286	1.26316	1.27778	1.05263	1.75		1.14286	1	1	1	1	1.09091	1.1	0.923077	1.1	1.05882	1	1.07692	1.07143	0.928571	1	0.928571	1.06667	1.17647	1.09091
105	1.1	1.27273	1.41176	1.25	1.1	1.0625	1.07692	1.06667	1.44444	1.25	1	1.09524	1	1.17647	1.36842	1	1.09091		1.05	1.23077	1.17391	1	1.23077	1.05882	1.09524	1.31579	1.27778	1.05263	1.75		1.07143	1.2	1	1	1.11765	1.09091	1.1	0.923077	1.2	1	1	1.15385	1.07143	0.928571	1	0.928571	1	1.35294	1.09091
110	1.1	1.18182	1.35294	1.25	1.1	1.0625	1.15385	1.06667	1.22222	1.375	1	1.09524	1	1.23529	1.15789	0.9375	1.18182		1.2	1.23077	1.34783	0.916667	1.30769	1	1.14286	1.21053	1.27778	1.05263	1.75		1.14286	1.2	1	1.05556	1.05882	1.09091	1.1	0.923077	1.1	1.05882	1	1.07692	1.07143	1	1	0.928571	1	1.29412	1.09091
115	1.1	1	1.35294	1.33333	1.1	0.9375	1.07692	1.13333	1.11111	1.25	1.05	1.09524	1.11111	1.29412	1.10526	1	1.18182		1.25	1.23077	1.26087	0.916667	1.30769	1	1.09524	1.15789	1.27778	1.10526	1.8125		1	1	1	1	1	1.18182	1.1	1	1.1	1.05882	1	1.07692	1.07143	1	1	0.928571	1.13333	1.23529	1
120	1.1	1	1.41176	1.25	1.1	1	1.07692	1.06667	1.33333	1.25	0	1.14286	1.11111	1.29412	1.26316	1	1		1.2	1.23077	1.21739	0.916667	1.30769	1	1.14286	1	1.22222	1.10526	1.75		1.21429	1	1	1.05556	1.05882	1.18182	1.1	1	1.1	1.05882	1	1.07692	1.07143	1	1	0.928571	1.06667	1.35294	1
125	1.1	1.27273	1.29412	1.25	1.1	1	1.07692	1.06667	1.22222	1.375	1.15	1.19048	0.944444	1.29412	1.05263	0.9375	1.18182		1.15	1.23077	1.30435	0.916667	1.23077	1	1.19048	0.894737	1.16667	1.15789	1.8125		1.14286	1	1	1.05556	1.05882	1.18182	1.1	0.923077	1.1	1.05882	1	1.07692	1.07143	1	1	0.928571	1	1.17647	1
130	1.1	1.09091	1.29412	1.33333	1	1	1.07692	1.13333	1.22222	1.25	1.1	1.04762	1.05556	1.29412	1.10526	1.125	1.27273		1.25	1.23077	1.08696	0.916667	1.23077	0.941176	1.09524	1.21053	1.16667	1.10526	1.875		1.07143	1	1	1.05556	1.05882	1.18182	1.1	0.923077	1.2	1.05882	1	1	1.07143	0.857143	1	0.928571	1	1.35294	1
135	1.1	1.09091	1.41176	1.33333	1	1.125	1.07692	1.06667	1.22222	1.375	1.15	1.04762	1	1.23529	1.10526	1	1.18182		1.3	1.30769	1.3913	0.916667	1.15385	1.23529	1.09524	1.05263	1.16667	1.15789	1.6875		1.07143	1	1	1	1.05882	1.18182	1	1	1.1	1	1	0.923077	1.07143	1	1	0.928571	1.06667	1.35294	1
140	1.1	1.18182	1.35294	1.16667	1.1	1.125	1.07692	1.13333	1.44444	1.25	1.15	1.19048	0.944444	1.17647	1.10526	1.0625	1.09091		1.35	1.23077	1.26087	0.916667	1.23077	1.05882	1.09524	1.05263	1.22222	1.05263	1.8125		1.21429	1	1	1.05556	1.11765	1.18182	1.1	0.923077	1.1	1.11765	1	1.07692	1.07143	0.928571	1	0.928571	1	1.23529	1
145	1.1	1.18182	1.35294	1.33333	1.1	0.9375	1.07692	1.06667	1.33333	1.25	1.2	1	1.05556	1.29412	1.05263	0.8125	1.09091		1.3	1.23077	1.30435	0.916667	1.15385	1.11765	1.14286	1.05263	1.22222	1.10526	1.8125		1.21429	1	1	1.05556	1.05882	1.18182	1.1	0.923077	1.1	1	1	1.07692	1.07143	0.928571	1	0.928571	0.933333	1.29412	1.09091
150	1.1	1.18182	1.35294	1.25	1	0.9375	1.15385	1.13333	1.22222	1.25	1.25	1.09524	1.11111	1.23529	1.21053	1.0625	1.09091		1.25	1.23077	1.34783	0.916667	1.30769	1.23529	1	1	1.22222	1.15789	1.8125		1.14286	1	1	1	1	1.18182	1.1	1	1.1	1.05882	1	1.07692	1.07143	0.928571	1	0.928571	1	1.35294	1
155	1.1	1.09091	1.35294	1.33333	1.1	1	1.07692	1.13333	1.22222	1.25	1.2	1.09524	0.888889	1.23529	1.21053	1	1.09091		1.25	1.30769	1.26087	0.916667	1.46154	1.11765	1.04762	1.15789	1.22222	1.15789	1.75		1.07143	1	1	1	1	1.18182	1.1	0.923077	1.1	1.05882	1	1.23077	1.07143	0.857143	1	0.928571	1	1.23529	1
160	1.1	1.09091	1.35294	1.25	1.1	1.0625	1.07692	1.2	1.44444	1.25	1.2	1.14286	1.11111	1.29412	1.15789	1.0625	1.18182		1.25	1.30769	1.3913	0.916667	1.46154	1.29412	1.09524	1.21053	1.27778	1.10526	1.8125		1.21429	1	1	1.05556	1	1.18182	1.1	1	1.2	1.11765	1	1.07692	1.07143	0.928571	1	0.928571	1	1.41176	1.09091
165	1.1	1.09091	1.29412	1.33333	0.9	1	1.07692	1.2	1.11111	1.25	1.15	1	1.05556	1.23529	1.10526	0.9375	1.27273		1.15	1.23077	1.43478	0.916667	1.23077	1.23529	1.14286	1.15789	1.22222	1.26316	1.8125		1.14286	1	1	1	1	1.18182	1.1	0.923077	1.2	1	1	1.07692	1.07143	0.928571	1	0.928571	1	1.35294	1.18182
170	1.1	1	1.41176	1.16667	1	1	1.07692	1.13333	1.22222	1.25	1.15	1.19048	0.944444	1.29412	1.26316	1.0625	1.09091		1.35	1.23077	1.3913	0.916667	1.07692	1.11765	1.2381	1.15789	1.27778	1.15789	1.8125		1.14286	1.2	1	1	1.05882	1.18182	1.1	0.923077	1.1	1.05882	1	1	1.07143	0.928571	1	0.928571	1.13333	1.35294	1
175	1.1	1.09091	1.35294	1.25	1	1	1.07692	1.06667	1.22222	1.25	1.1	1	1	1.23529	1.21053	1.0625	1.09091		1.25	1.30769	1.34783	0.916667	1.53846	1.23529	1.14286	1.15789	1.27778	1.15789	1.75		1.07143	1	1	1	1	1.18182	1.1	0.923077	1.1	1.05882	1	1.07692	1.07143	1.07143	1	0.928571	1	1.35294	1.09091
180	1.1	1.18182	1.35294	1.41667	1	1	1.07692	1.13333	1.33333	1.375	1.15	1.09524	1.11111	1.17647	1.15789	1.125	1.09091		1.25	1.23077	1.34783	0.916667	1.30769	1.17647	1.14286	1.36842	1.22222	1.15789	1.8125		1.14286	1	1	1	0.882353	1.09091	1.1	1	1.1	1.11765	1	1.07692	1.07143	1	1	0.928571	1	1.23529	1
185	1.1	1.09091	1.35294	1.41667	0.9	1	1.07692	1.06667	1.33333	1.25	1.2	1	0.944444	1.11765	1.10526	1.125	1.18182		1.2	1.23077	1.34783	0.916667	1.38462	1.17647	1.09524	1.15789	1.22222	1.10526	1.8125		1.14286	1	1	1.05556	1.05882	1.09091	1.1	0.923077	1.2	1.11765	1	1	1.07143	1	1	0.928571	1.06667	1.29412	1
190	1.1	1.09091	1.35294	1.41667	1	1	1.07692	1.13333	1.33333	1.25	1.2	1.09524	1.05556	1.17647	1.26316	0.875	1.18182		1.15	1.30769	1.34783	0.916667	1.30769	1.05882	1.14286	1.10526	1.22222	1.15789	1.8125		1	1.2	1	1	0.941176	1.09091	1.1	0.923077	1.1	1.11765	1	1.15385	1.07143	0.928571	1	0.928571	1	1.29412	1
195	1.1	1.27273	1.29412	1.5	0.9	1	1.07692	1.2	1.33333	1.25	1.15	1	1	1.17647	1.10526	0.9375	1.09091		1.3	1.23077	1.34783	0.916667	1.38462	1.17647	1.14286	1.31579	1.27778	1.15789	1.625		1.07143	1	1	1.05556	0.882353	1.09091	1.1	1	1.1	1.05882	1	0.923077	1.07143	0.928571	1	0.928571	1	1.17647	1
200	1.1	1.09091	1.35294	1.5	1	1	1.07692	1.2	1.22222	1.25	1.3	1.04762	1.11111	1.11765	1.15789	1.0625	1		1.2	1.15385	1.34783	0.916667	1.30769	1.17647	1.09524	1.15789	1.33333	1.21053	1.6875		1	1	1	1	0.882353	1.09091	1.1	0.923077	1.2	1.05882	1	1.07692	1.07143	1	1	0.928571	1	1.29412	1
205	1.1	1	1.35294	1.5	1	1	1.07692	1.13333	1.44444	1.375	1.15	1	1.05556	1.05882	1	0.9375	1.09091		1.1	1.23077	1.34783	0.916667	1.30769	1.11765	1.19048	1.15789	1.16667	1.10526	1.8125		1.21429	1	1	1	1.05882	1.09091	1.1	0.923077	1.2	1	1	0.923077	1.14286	0.928571	1	0.928571	1.06667	1.23529	1
210	1.1	1	1.29412	1.41667	1.1	1	1.15385	1.2	1.11111	1.25	1.2	1.04762	0.944444	1.17647	1.21053	1	1.09091		1.15	1.23077	1.30435	0.916667	1.38462	1.11765	1.14286	1.21053	1.27778	1.21053	1.75		1	1	1	1.05556	1	1.09091	1.1	1	1.2	1.11765	1	1	1.07143	0.928571	1	0.928571	1.13333	1.23529	1
215	1.1	1.09091	1.35294	1.5	1	1	1.15385	1.26667	1.33333	1.25	1.25	1.04762	1.11111	1.11765	1.21053	1	1.18182		1.2	1.23077	1.3913	0.916667	1.30769	1.17647	1.09524	1.15789	1.33333	1.21053	1.8125		1.07143	1	1	1	1.05882	1.09091	1.1	0.923077	1.1	1.05882	1	1	1.07143	1	1	0.928571	1	1.23529	1
220	1.1	0.909091	1.35294	1.5	1	1	1.15385	1.33333	1.22222	1.25	1.2	1.04762	0.944444	1.11765	1.15789	1	1.27273		1.1	1.23077	1.47826	0.916667	1.30769	1.23529	1.19048	1.15789	1.33333	1.21053	1.6875		1.07143	1	1	1	1.11765	1.09091	1	1	1.2	1.05882	1	1.07692	1.07143	1	1	0.928571	1	1.23529	1
225	1.1	1	1.41176	1.5	1.1	1	1.15385	1.2	1.22222	1.25	1.15	1.04762	0.833333	1.17647	1.15789	1	1.09091		1.15	1.23077	1.3913	0.916667	1.15385	1.11765	1.09524	1.10526	1.38889	1.15789	1.75		1.07143	1	1	1	0.941176	1.09091	1	0.923077	1.2	1.05882	1	1.07692	1	1	1	0.928571	1.13333	1.35294	1
230	1.1	1	1.29412	1.5	1.1	1	1.15385	1.06667	1.44444	1.25	1.15	1	0.888889	1.11765	1.21053	1	1.18182		1.1	1.30769	1.43478	0.916667	1.07692	1.11765	1.04762	1.10526	1.27778	1.21053	1.875		1.07143	1	1	1	0.941176	1.09091	1.1	0.923077	1.2	1.11765	1	1.07692	1.14286	1	1	0.928571	1.13333	1.23529	1.09091
235	1.1	1.18182	1.41176	1.58333	1.1	1	1.15385	1.13333	1.11111	1.375	1.25	1.04762	1	1.05882	1.15789	1	1.18182		1.15	1.30769	1.43478	0.916667	1.15385	1.17647	1.04762	1.10526	1.44444	1.15789	1.75		1	1.2	1	1	0.941176	1.09091	1	0.923077	1.2	1.05882	1	1.07692	1.07143	1	1.08333	0.928571	1	1.29412	1.18182
240	1.1	0.909091	1.35294	1.58333	1.1	1	1.15385	1.06667	1.22222	1.375	1.2	1.09524	1.11111	1.17647	1.26316	1	1.09091		1.15	1.15385	1.3913	0.916667	1.15385	1.23529	1.09524	1.10526	1.27778	1.15789	1.75		1	1	1	1	1	1.09091	1	0.923077	1.2	1.05882	1	1.07692	1.14286	1	1	0.928571	1	1.29412	1.09091
245	1.1	1	1.35294	1.5	1.1	1	1.15385	1.2	1.11111	1.25	1.15	1.04762	0.888889	1.11765	1.15789	1	1.09091		1.2	1.15385	1.34783	0.916667	1.23077	1.17647	1.14286	1	1.27778	1.15789	1.875		1	1	1	1	1	1.09091	0.9	0.923077	1.1	1.05882	1	1.07692	1.07143	1	1	0.928571	1.13333	1.17647	1.09091
250	1.1	0.909091	1.35294	1.66667	1.1	1	1.15385	1.13333	1.22222	1.25	1.2	1.14286	1	1.11765	1.15789	1	1.09091		1.2	1.15385	1.3913	0.916667	1.23077	1.11765	1.19048	1	1.22222	1.21053	1.875		1.14286	1	1	1.11111	0.941176	1.09091	1	0.923077	1.1	1.05882	1	1.07692	1.14286	1	1	0.928571	1.06667	1.29412	1
255	1.1	1.09091	1.35294	1.66667	1	1	1.15385	1.13333	1.11111	1.25	1.2	1.04762	0.944444	1.05882	1.05263	1	1.09091		1.15	1.23077	1.34783	0.916667	1.23077	1.29412	1.14286	1.15789	1.22222	1.21053	1.75		1.07143	1	1	0.944444	0.882353	1.09091	1	1	1.1	1.11765	1	1.07692	1	1	1	0.928571	1.06667	1.35294	1
260	1.1	1.09091	1.35294	1.5	1	1	1.15385	1.13333	1.22222	1.25	1.2	1.14286	1	1.11765	1.26316	1	1.09091		1.1	1.23077	1.34783	0.916667	1.23077	1.17647	1.09524	1.15789	1.33333	1.15789	1.75		1.07143	1.2	1	1	1	1.09091	1	1	1.2	1.11765	1	1.07692	1.21429	1	1	0.928571	1	1.23529	1
265	1.1	1.18182	1.35294	1.66667	1.1	1	1.15385	1.13333	1.22222	1.25	1.2	1.04762	0.944444	1.11765	1.05263	1	1.09091		1.2	1.23077	1.43478	0.916667	1.23077	1.05882	1.09524	1.31579	1.22222	1.15789	1.75		1	1.2	1	0.944444	0.941176	1.09091	1.1	0.923077	1.1	1.05882	1	1.07692	1.07143	1	1	0.928571	1.13333	1.17647	1
270	1.1	1.27273	1.35294	1.66667	1	1	1.15385	1.06667	1.11111	1.375	1.25	0.952381	1.05556	1.17647	1.21053	1	1.09091		1.35	1.30769	1.30435	0.916667	1.23077	1.05882	1.04762	1.15789	1.27778	1.15789	1.75		1.07143	1	1	1	0.941176	1.09091	1.1	1	1.1	1.11765	1	1.07692	1.14286	1	1	0.928571	1.06667	1.05882	1.09091
275	1.1	1	1.35294	1.41667	1	1	1.15385	1.2	1.22222	1.25	1.15	1.04762	0.944444	1.11765	1.21053	1	1.09091		1.3	1.15385	1.21739	0.916667	1.15385	1.17647	1.09524	1.05263	1.33333	1.15789	1.75		1	1	1	1.05556	1	1.09091	1	1	1.1	1.05882	1	1.07692	1.14286	1	1	0.928571	0.866667	1.17647	1
280	1.1	1	1.41176	1.58333	1	1	1.15385	1.13333	1.33333	1.25	1.15	1.04762	1.05556	1.05882	1.15789	1	1.27273		1	1.23077	1.30435	0.916667	1.15385	1	1.09524	1.15789	1.16667	1.15789	1.8125		1.14286	1	1	1	0.882353	1.09091	1	0.923077	1.2	1.11765	1	1.07692	1.14286	1	1	0.928571	0.933333	1.17647	1.09091
285	1.1	0.909091	1.35294	1.58333	1.1	1	1.15385	1.2	1.22222	1.25	1.2	1.09524	1.11111	1.11765	1.26316	1	1.09091		1.15	1.23077	1.17391	0.916667	1.07692	1.05882	1.19048	1.31579	1.16667	1.21053	1.875		1.07143	1	1	1	0.941176	1.18182	1	1	1.1	1.05882	1	1.07692	1.14286	1	1	0.928571	1	1.17647	1
290	1.1	1.09091	1.29412	1.58333	1	1	1.23077	1.13333	1.22222	1.25	1.2	1.14286	0.944444	1.05882	1.15789	1	1.09091		1.1	1.23077	1.3913	0.916667	1.30769	1.11765	1.14286	1.15789	1.22222	1.15789	1.875		1.07143	1	1	1	0.941176	1.18182	1	0.923077	1.1	1.11765	1	1.07692	1.14286	1	1	0.928571	1.06667	1.11765	1.09091
295	1.1	0.909091	1.29412	1.66667	1	1	1.23077	1.2	1.22222	1.25	1.2	1.14286	0.944444	0.882353	1.05263	1	1.09091		1.2	1.15385	1.17391	0.916667	1.23077	1.05882	1.14286	1.15789	1.16667	1.21053	1.75		1.07143	1	1	1.05556	1	1.09091	1	1	1.1	1.05882	1	1.07692	1.14286	1	1	0.928571	0.933333	1.17647	1
300	1.1	1	1.35294	1.5	1	1	1.15385	1.06667	1.44444	1.25	1.25	1.14286	1.05556	1	1.21053	1	1.09091		1.2	1.30769	1.21739	0.916667	1.15385	1.11765	1.14286	1.15789	1.16667	1.15789	1.75		1	1	1	1	1	1.18182	1	0.923077	1.1	1.05882	1	1.07692	1.14286	1	1	0.928571	1.13333	1.11765	1.09091
																																									2	2	2	2	2	2	2	2	2
Differentiation #	1	1	1	1	1	1	1	1	1	2	2	2	2	2	2	2	2	2	2	3	3	3	3	3	3	3	3	3	3		1	1	1	1	1	1	1	1	1	1
[truncated: 11 more columns]

[truncated: 44 more sheets: Fig 2e, Fig 2f, Fig 2h, Fig 3b, Fig 3c, Fig 3d, Fig 3e, Fig 3f, Fig 3h, Fig 3k, Fig 4c, Fig 4e, Fig 4g, Fig 4j, Fig 4k, Fig 5c, Fig 5f, Fig 5i, Fig 5l, Fig 6c …]
